# Supplementary material for: Predicting willingness to donate blood based on machine learning: two blood donor recruitments during COVID-19 outbreaks
Source: Sci Rep. 2022 Nov 10;12:19165. doi: 10.1038/s41598-022-21215-2 (PMC9647248; doi:10.1038/s41598-022-21215-2)
Supplement: Supplementary file 1 — Supplementary Information 1. [file 41598_2022_21215_MOESM1_ESM.zip]

Archive with 8 entries (7 files):
- Code of extra experiments/
- __MACOSX/._Code of extra experiments
- Code of extra experiments/code_about_appendix_2.py
- __MACOSX/Code of extra experiments/._code_about_appendix_2.py
- Code of extra experiments/readme.md
- __MACOSX/Code of extra experiments/._readme.md
- Code of extra experiments/code_about_figure_1.py
- __MACOSX/Code of extra experiments/._code_about_figure_1.py
