# Supplementary material for: Predicting willingness to donate blood based on machine learning: two blood donor recruitments during COVID-19 outbreaks
Source: Sci Rep. 2022 Nov 10;12:19165. doi: 10.1038/s41598-022-21215-2 (PMC9647248; doi:10.1038/s41598-022-21215-2)
Supplement: Supplementary file 1 — Supplementary Information 1. [file 41598_2022_21215_MOESM1_ESM.zip › Code of extra experiments/readme.md]

# Codes about experiments in this response


- code_about_appendix_2.py:
  - Investigate what happens if range of subsample contains number > 1.
  - Set subsample range [0.1, 0.2, 0.3, 0.4, 0.5, 0.6, 0.7, 0.8, 0.9, 1.0], find the best value.
- code_about_figure_1.py:
  - Test AUC of XGBoost when training sample sizes and subsample changes.
  - Figure out whether we have enough samples to avoid overfitting.
