# Supplementary material for: Predicting willingness to donate blood based on machine learning: two blood donor recruitments during COVID-19 outbreaks
Source: Sci Rep. 2022 Nov 10;12:19165. doi: 10.1038/s41598-022-21215-2 (PMC9647248; doi:10.1038/s41598-022-21215-2)
Supplement: Supplementary file 1 — Supplementary Information 1. [file 41598_2022_21215_MOESM1_ESM.zip › Code of extra experiments/code_about_figure_1.py]

import xgboost
from sklearn.model_selection import train_test_split, GridSearchCV
# from gcforest.gcforest import GCForest
import os
from scipy import stats
from sklearn.ensemble import RandomForestClassifier
import numpy as np
import pandas as pd
from collections import defaultdict
# from utils import *
from sklearn.linear_model import LogisticRegression
import math
from xgboost import XGBClassifier
from sklearn.neural_network import MLPClassifier
from sklearn.neighbors import KNeighborsClassifier
from sklearn import tree
from sklearn.decomposition import PCA
import xgboost as xgb
# from keras.models import load_model
import datetime
from sklearn.model_selection import learning_curve
import matplotlib.pyplot as plt
import sklearn
from mpl_toolkits.axes_grid1.inset_locator import mark_inset
from mpl_toolkits.axes_grid1.inset_locator import inset_axes
from sklearn.metrics import accuracy_score, recall_score, precision_score, roc_auc_score, f1_score, roc_curve
# from deepctr.layers import custom_objects
import warnings
warnings.filterwarnings("ignore")


data_col = ['身份识别码', '出生年份', '性别', '民族', '血型', '最近一次献血时间', '最近一次献血量', '总献血量', '献血次数',
            '最近献血是否合格', '献血频率', '职业', '初次输血时间', '多长时间未献血', '上次献血地点', '文化程度',
            'Rh血型', '居住类型', '是否有献血反应']

def data_split(inputs, labels, test_size = 0.3):
    pos = np.where(labels == 1)
    neg = np.where(labels == 0)
    # print('inputs', inputs.shape)
    pos_inputs = inputs[pos[0], :]
    pos_labels = labels[pos[0]]
    neg_inputs = inputs[neg[0], :]
    neg_labels = labels[neg[0]]
    # print('len(pos_labels)',len(pos_labels),'len(neg_labels)',len(neg_labels))
    if len(pos_labels) <= len(neg_labels):
        index_ = np.random.choice(len(neg_labels), len(pos_labels), replace=False)
        source_inputs, target_inputs, source_labels, target_labels = pos_inputs, neg_inputs, pos_labels, neg_labels
    else:
        index_ = np.random.choice(len(pos_labels), len(neg_labels), replace=False)
        source_inputs, target_inputs, source_labels, target_labels = neg_inputs, pos_inputs, neg_labels, pos_labels
    # print('index_',index_)
    # print('target_inputs',target_inputs)
    # inputs = np.vstack((source_inputs, target_inputs[index_, :]))
    # labels = np.append(source_labels, target_labels[index_])
    # print('inputs',inputs.shape)
    x_train_, x_test_, y_train_, y_test_ = train_test_split(inputs, labels, test_size=test_size)
    # x_train_, x_val_, y_train_, y_val_ = train_test_split(x_train_, y_train_, test_size=0.01, random_state=1)
    return x_train_, y_train_, x_test_, y_test_


def accuracy(outputs, labels):
    correct = np.where(outputs==labels)
    correct = len(correct[0])
    return correct / len(labels)

def get_toy_config():
    config = {}
    ca_config = {}
    ca_config["random_state"] = 0
    ca_config["max_layers"] = 100
    ca_config["early_stopping_rounds"] = 3
    ca_config["n_classes"] = 2
    ca_config["estimators"] = []
    ca_config["estimators"].append(
        {"n_folds": 5, "type": "XGBClassifier", "n_estimators": 100, "max_depth": 20, "num_class": 2,
         "objective": "multi:softprob", "silent": True, "nthread": -1, "learning_rate": 0.1})
    ca_config["estimators"].append(
        {"n_folds": 5, "type": "RandomForestClassifier", "n_estimators": 100, "max_depth": None, "n_jobs": -1})
    ca_config["estimators"].append(
        {"n_folds": 5, "type": "RandomForestClassifier", "n_estimators": 100, "max_depth": None, "n_jobs": -1})
    ca_config["estimators"].append({"n_folds": 5, "type": "LogisticRegression"})
    config["cascade"] = ca_config
    return config


files = os.listdir('./data/exp_data/yangzhou2/data/')
files.sort()
data = None
label = None
for file in files:
    if not '.npz' in file:
        continue
    a = np.load('./data/exp_data/yangzhou2/data/'+file)
    data_, label_ = a['arr_0'], a['arr_1']
    print(file, data_.shape[0])
    print('data_, label_', data_.shape, label_.shape)
    print('data',data)
    if data is None and data_.shape[0]!=0:
        data = data_
        label = label_
        print(type(label))
        print(type(data))
    elif data is not None and data_.shape[0]!=0:
        print('data, data_', data.shape, data_.shape)
        data = np.vstack((data, data_))
        label = np.append(label, label_)
print('data.shape', data.shape)
print('label',label,label.shape)
print(label.sum())
interval = data[:7]
max_interval = np.max(interval)
min_interval = np.min(interval)
mean_interval = np.mean(interval)
var_interval = np.var(interval)
std_interval = np.std(interval)
print(max_interval, min_interval, mean_interval, var_interval, std_interval)
print(data.shape)
x_train, y_train, x_test, y_test = data_split(data, label)
print('len(y_train)',len(y_train),len(x_train))
print('len(y_test)',len(y_test),len(x_test))
# print('len(y_val)',len(y_val),len(x_val))
print(y_train.sum()/len(y_train))
# print(y_val.sum()/len(y_val))
print(y_test.sum()/len(y_test))

f = open('aucdata-finetune.csv','a+')
print('selected data shape', data.shape)


data, label, x_test, y_test = data_split(data, label, test_size=0.3)
print('xtrain, xtest',data.shape, x_test.shape)

def xgb_adujst(subsample, test_size=0.3):
    accuracy_train, recall, precision, auc, f1 = [], [], [], [], []
    fpr_forplot, tpr_forplot, auc_forplot = [], [], []
    for i in range(10):
        model = XGBClassifier(max_depth=50, min_child_weight=1.5, subsample=subsample)
        # model = XGBClassifier(max_depth=15, min_child_weight=0.5, subsample=subsample)
        # model = XGBClassifier(penalty='l2')
        _, _, x_train, y_train = data_split(data, label, test_size=test_size)
        model.fit(x_train, y_train)
        predict_test = model.predict(x_test)
        # # Accuray Score on train dataset
        accuracy_train.append(accuracy_score(y_test, predict_test))
        recall.append(recall_score(y_test, predict_test))
        precision.append(precision_score(y_test, predict_test))
        auc.append(roc_auc_score(y_test, predict_test))
        f1.append(f1_score(y_test, predict_test))
        if i == 9:
            print(x_train.shape, y_train.shape, x_test.shape)
        pred_prob = model.predict_proba(x_test)[:, 1]
        fpr, tpr, threshold = roc_curve(y_test, pred_prob)
        roc_auc = sklearn.metrics.auc(fpr, tpr)
        auc_forplot.append(auc)

    n, min_max, mean, var, skew, kurt = stats.describe(accuracy_train)
    print('subsample=', subsample, 'test_size=', test_size)
    print('accuracy', accuracy_train, np.mean(np.array(accuracy_train)))
    n, min_max, mean, var, skew, kurt = stats.describe(recall)
    print('recall', recall, np.mean(np.array(recall)))
    n, min_max, mean, var, skew, kurt = stats.describe(precision)
    print('precision', precision, np.mean(np.array(precision)))
    n, min_max, mean, var, skew, kurt = stats.describe(auc)
    print('auc', auc, np.mean(np.array(auc)))
    n, min_max, mean, var, skew, kurt = stats.describe(f1)
    print('f1', f1, np.mean(np.array(f1)))
    res = np.array([accuracy_train,recall,precision,auc,f1])
    np.savetxt(f, res, delimiter=",")


# 1k 5k 10k 30k 50k 70k 80k
for test_szie in [0.0149, 0.0748, 0.1496, 0.4489, 0.74813, 0.99999]:
    for subsample in [0.1, 0.2, 0.3, 0.4, 0.5, 0.6, 0.7, 0.8, 0.9, 1.0]:
        xgb_adujst(subsample, test_size=test_szie)

print('============================')
