# Supplementary material for: Predicting willingness to donate blood based on machine learning: two blood donor recruitments during COVID-19 outbreaks
Source: Sci Rep. 2022 Nov 10;12:19165. doi: 10.1038/s41598-022-21215-2 (PMC9647248; doi:10.1038/s41598-022-21215-2)
Supplement: Supplementary file 2 — Supplementary Information 2. [file 41598_2022_21215_MOESM2_ESM.zip]

Archive with 27 entries (21 files):
- 41598_2022_21215_MOESM2_ESM/
- 41598_2022_21215_MOESM2_ESM/code/
- 41598_2022_21215_MOESM2_ESM/code/.idea/
- 41598_2022_21215_MOESM2_ESM/code/.idea/.gitignore
- 41598_2022_21215_MOESM2_ESM/code/.idea/code.iml
- 41598_2022_21215_MOESM2_ESM/code/.idea/deployment.xml
- 41598_2022_21215_MOESM2_ESM/code/.idea/inspectionProfiles/
- 41598_2022_21215_MOESM2_ESM/code/.idea/inspectionProfiles/profiles_settings.xml
- 41598_2022_21215_MOESM2_ESM/code/.idea/inspectionProfiles/Project_Default.xml
- 41598_2022_21215_MOESM2_ESM/code/.idea/misc.xml
- 41598_2022_21215_MOESM2_ESM/code/.idea/modules.xml
- 41598_2022_21215_MOESM2_ESM/code/.idea/workspace.xml
- 41598_2022_21215_MOESM2_ESM/code/gen_data.py
- 41598_2022_21215_MOESM2_ESM/code/gen_label.py
- 41598_2022_21215_MOESM2_ESM/code/process_data.py
- 41598_2022_21215_MOESM2_ESM/code/readme.txt
- 41598_2022_21215_MOESM2_ESM/code/train_cv_10.py
- 41598_2022_21215_MOESM2_ESM/code/train_plot.py
- 41598_2022_21215_MOESM2_ESM/__MACOSX/
- 41598_2022_21215_MOESM2_ESM/__MACOSX/code/
- 41598_2022_21215_MOESM2_ESM/__MACOSX/code/._.DS_Store
- 41598_2022_21215_MOESM2_ESM/__MACOSX/code/._gen_data.py
- 41598_2022_21215_MOESM2_ESM/__MACOSX/code/._gen_label.py
- 41598_2022_21215_MOESM2_ESM/__MACOSX/code/._process_data.py
- 41598_2022_21215_MOESM2_ESM/__MACOSX/code/._readme.txt
- 41598_2022_21215_MOESM2_ESM/__MACOSX/code/._train_cv_10.py
- 41598_2022_21215_MOESM2_ESM/__MACOSX/code/._train_plot.py
