# Supplementary material for: Predicting willingness to donate blood based on machine learning: two blood donor recruitments during COVID-19 outbreaks
Source: Sci Rep. 2022 Nov 10;12:19165. doi: 10.1038/s41598-022-21215-2 (PMC9647248; doi:10.1038/s41598-022-21215-2)
Supplement: Supplementary file 2 — Supplementary Information 2. [file 41598_2022_21215_MOESM2_ESM.zip › 41598_2022_21215_MOESM2_ESM/code/readme.txt]

Main code of this project contains:

1. train_plot.py: plot models' learning curves based on certain data.
2. train_cv_10.py: train and test models to evaluate models' performance (accuracy, recall, precision, auc, f1)
3. process_data.py: process raw data to get what we need.
4. gen_data.py: get .npz files to be the input of models.
5. gen_label.py: get labels of the input.

The data is not available due to the privacy concern.
