# Supplementary material for: Predicting willingness to donate blood based on machine learning: two blood donor recruitments during COVID-19 outbreaks
Source: Sci Rep. 2022 Nov 10;12:19165. doi: 10.1038/s41598-022-21215-2 (PMC9647248; doi:10.1038/s41598-022-21215-2)
Supplement: Supplementary file 4 — Supplementary Information 3. [file 41598_2022_21215_MOESM4_ESM.xlsx]

## Sheet: Table 1
Table 1 The performance of the seven ML models with default hyperparameters.
xgboost
accuracy	0.81	0.804	0.805	0.808	0.805	0.805	0.808	0.806	0.808	0.807
recall	0.87	0.873	0.872	0.872	0.868	0.873	0.871	0.875	0.875	0.875
precision	0.82	0.806	0.81	0.815	0.812	0.81	0.816	0.809	0.811	0.811
auc	0.797	0.792	0.791	0.795	0.792	0.791	0.794	0.792	0.794	0.793
f1	0.844	0.838	0.84	0.843	0.839	0.84	0.842	0.841	0.842	0.842
randomforest
accuracy	0.81	0.806	0.811	0.81	0.811	0.808	0.806	0.807	0.813	0.808
recall	0.856	0.863	0.862	0.859	0.868	0.859	0.857	0.863	0.862	0.858
precision	0.826	0.816	0.822	0.825	0.82	0.821	0.821	0.817	0.826	0.822
auc	0.8	0.795	0.8	0.799	0.8	0.797	0.795	0.796	0.802	0.798
f1	0.841	0.839	0.842	0.842	0.843	0.84	0.838	0.839	0.844	0.84
svm
accuracy	0.635	0.631	0.628	0.633	0.631	0.632	0.624	0.618	0.617	0.629
recall	0.99	0.989	0.991	0.987	0.99	0.99	0.992	0.992	0.991	0.99
precision	0.619	0.616	0.613	0.618	0.616	0.616	0.61	0.605	0.603	0.614
auc	0.556	0.555	0.554	0.556	0.553	0.555	0.549	0.545	0.546	0.553
f1	0.762	0.759	0.757	0.76	0.759	0.76	0.755	0.752	0.75	0.758
DNN
accuracy	0.721	0.727	0.718	0.727	0.729	0.727	0.707	0.725	0.718	0.729
recall	0.846	0.905	0.847	0.868	0.884	0.848	0.772	0.848	0.849	0.851
precision	0.725	0.709	0.72	0.722	0.717	0.728	0.74	0.73	0.719	0.731
auc	0.695	0.691	0.692	0.698	0.699	0.703	0.694	0.698	0.691	0.704
f1	0.78	0.795	0.778	0.788	0.792	0.784	0.756	0.785	0.779	0.787
KNN
accuracy	0.659	0.659	0.654	0.661	0.66	0.662	0.662	0.66	0.664	0.66
recall	0.737	0.738	0.734	0.735	0.738	0.736	0.734	0.738	0.738	0.74
precision	0.698	0.697	0.692	0.702	0.7	0.703	0.705	0.696	0.702	0.698
auc	0.643	0.643	0.639	0.645	0.644	0.646	0.647	0.645	0.648	0.644
f1	0.717	0.717	0.712	0.718	0.718	0.719	0.719	0.717	0.72	0.718
decision tree
accuracy	0.76	0.759	0.76	0.759	0.76	0.758	0.763	0.757	0.757	0.758
recall	0.791	0.788	0.793	0.789	0.789	0.789	0.795	0.787	0.789	0.791
precision	0.797	0.797	0.799	0.798	0.8	0.798	0.798	0.795	0.796	0.797
auc	0.753	0.752	0.753	0.753	0.754	0.751	0.756	0.751	0.751	0.751
f1	0.794	0.792	0.796	0.794	0.794	0.793	0.797	0.791	0.792	0.794
linear
accuracy	0.706	0.705	0.707	0.702	0.706	0.704	0.704	0.704	0.707	0.709
recall	0.791	0.8	0.796	0.794	0.798	0.79	0.796	0.796	0.796	0.797
precision	0.731	0.726	0.727	0.725	0.728	0.727	0.726	0.725	0.73	0.729
auc	0.687	0.686	0.689	0.682	0.687	0.686	0.685	0.685	0.687	0.691
f1	0.76	0.761	0.76	0.758	0.761	0.757	0.76	0.759	0.762	0.762
Seven models with default hyperparameters were evaluated here. This experiment randomly split the dataset we mentioned in the manuscript which contains 95476 samples into a training set and a test set with a ratio of seven to three. We repeat the experiment ten times to take the average performance, the result of each time can be seen in the table.

## Sheet: Table 2
Table 2 The performance of the seven ML models with tuned hyperparameters.
xgboost
accuracy	0.814475	0.823133	0.822435	0.820375	0.818071	0.81849	0.822889	0.818944	0.817896	0.818629
recall	0.849667	0.858571	0.861865	0.860511	0.858046	0.855183	0.858138	0.859885	0.855458	0.855161
precision	0.837137	0.842923	0.839036	0.837622	0.835675	0.839084	0.844718	0.83492	0.837405	0.838629
auc	0.80698	0.815691	0.814347	0.811988	0.809815	0.810679	0.815031	0.810699	0.81007	0.811018
f1	0.843356	0.850675	0.850297	0.848912	0.846713	0.847057	0.851376	0.847219	0.846335	0.846814
randomforest
accuracy	0.810041	0.807073	0.8084	0.807597	0.808679	0.80833	0.810983	0.807213	0.807876	0.808679
recall	0.864805	0.85434	0.861071	0.85907	0.864894	0.862949	0.862783	0.859948	0.858315	0.860749
precision	0.819198	0.824428	0.820999	0.821627	0.81694	0.818713	0.822161	0.820225	0.822283	0.820317
auc	0.799206	0.796851	0.797377	0.796661	0.797703	0.797282	0.800574	0.796134	0.797222	0.798215
f1	0.841384	0.839117	0.840558	0.839931	0.840233	0.840249	0.841982	0.839617	0.839913	0.840047
svm
accuracy	0.635	0.631	0.628	0.633	0.631	0.632	0.624	0.618	0.617	0.629
recall	0.99	0.989	0.991	0.987	0.99	0.99	0.992	0.992	0.991	0.99
precision	0.619	0.616	0.613	0.618	0.616	0.616	0.61	0.605	0.603	0.614
auc	0.556	0.555	0.554	0.556	0.553	0.555	0.549	0.545	0.546	0.553
f1	0.762	0.759	0.757	0.76	0.759	0.76	0.755	0.752	0.75	0.758
DNN
accuracy	0.727368	0.720665	0.698286	0.687393	0.726076	0.720246	0.728101	0.702056	0.701393	0.727647
recall	0.895826	0.871508	0.728302	0.647603	0.863249	0.830983	0.874397	0.739812	0.744437	0.890701
precision	0.712497	0.714565	0.751652	0.784141	0.723228	0.73096	0.721084	0.753208	0.746079	0.713065
auc	0.692628	0.689296	0.691794	0.696019	0.697411	0.696229	0.697619	0.69345	0.692358	0.695518
f1	0.793713	0.785271	0.739793	0.709361	0.78706	0.777769	0.790375	0.74645	0.745257	0.792045
KNN
accuracy	0.660057	0.660545	0.665049	0.657194	0.661942	0.659393	0.659777	0.659603	0.660161	0.660825
recall	0.743883	0.73662	0.738839	0.735766	0.737936	0.736003	0.73453	0.733476	0.736971	0.743659
precision	0.695025	0.701452	0.70906	0.69491	0.70333	0.696427	0.703262	0.699511	0.697212	0.695101
auc	0.643236	0.644203	0.648066	0.641388	0.645342	0.644274	0.643083	0.644413	0.64491	0.644519
f1	0.718624	0.718606	0.723643	0.714755	0.720217	0.715668	0.718556	0.716091	0.71654	0.718561
decision tree
accuracy	0.761093	0.765108	0.759103	0.763677	0.765597	0.757532	0.759069	0.763293	0.761443	0.765178
recall	0.793401	0.79887	0.788998	0.795812	0.79647	0.787841	0.791793	0.792904	0.794516	0.799511
precision	0.797916	0.800679	0.800444	0.799485	0.801825	0.797078	0.796578	0.804107	0.798172	0.799511
auc	0.754362	0.757974	0.752465	0.757069	0.759234	0.751106	0.75217	0.756671	0.754474	0.758084
f1	0.795652	0.799774	0.79468	0.797644	0.799138	0.792433	0.794178	0.798466	0.79634	0.799511
linear
accuracy	0.709318	0.712111	0.706944	0.707293	0.703558	0.712809	0.7067	0.70649	0.707957	0.708864
recall	0.799011	0.802468	0.798448	0.797454	0.794803	0.801045	0.797993	0.797809	0.798595	0.800237
precision	0.73016	0.734938	0.729807	0.73074	0.723852	0.734481	0.726917	0.727826	0.729279	0.73115
auc	0.690758	0.691951	0.687004	0.687589	0.685377	0.694	0.688132	0.687416	0.688969	0.68899
f1	0.763035	0.76722	0.762586	0.762641	0.75767	0.76632	0.760798	0.761212	0.762365	0.764135
Seven models with carefully tuned hyperparameters were evaluated here. This experiment randomly split the dataset we mentioned in the manuscript which contains 95476 samples into a training set and a test set with a ratio of seven to three. We repeat the experiment ten times to take the average performance, the result of each time can be seen in the table.

## Sheet: Table 3
Table 3 The performance of the seven ML models with selected features.
xgboost
accuracy	0.803303	0.805083	0.801592	0.80456	0.805363	0.806026	0.802116	0.803861	0.80456	0.8025
recall	0.87021	0.868746	0.872538	0.868451	0.86696	0.869766	0.871282	0.869069	0.866694	0.873759
precision	0.808627	0.813981	0.805482	0.811202	0.81402	0.814286	0.808471	0.810559	0.812967	0.804703
auc	0.78943	0.790912	0.786708	0.791338	0.792238	0.791977	0.786835	0.790095	0.791391	0.78815
f1	0.838289	0.840472	0.83767	0.838851	0.839656	0.841112	0.838702	0.838795	0.838971	0.837811
randomforest
accuracy	0.806759	0.803442	0.802674	0.803966	0.804245	0.800056	0.80854	0.80442	0.804315	0.807667
recall	0.86132	0.856237	0.854777	0.851128	0.85556	0.847745	0.853925	0.855186	0.856166	0.858117
precision	0.81747	0.818393	0.81798	0.821799	0.818648	0.816731	0.82391	0.819079	0.818931	0.820677
auc	0.795772	0.792025	0.791503	0.793903	0.793564	0.790453	0.799547	0.793863	0.793331	0.797493
f1	0.838822	0.836887	0.835974	0.836207	0.836697	0.831949	0.838649	0.836743	0.837135	0.838979
svm
accuracy	0.638865	0.619314	0.627658	0.637782	0.63684	0.627029	0.629822	0.631742	0.62291	0.628391
recall	0.992766	0.996113	0.995228	0.993265	0.994148	0.995837	0.995837	0.994547	0.995269	0.99554
precision	0.622869	0.605797	0.61183	0.621002	0.620124	0.612084	0.613879	0.616068	0.60787	0.613027
auc	0.557299	0.543439	0.55208	0.558727	0.557714	0.549242	0.552624	0.553206	0.548753	0.550878
f1	0.765474	0.753404	0.757795	0.76421	0.763806	0.758166	0.759542	0.760838	0.754762	0.758804
DNN
accuracy	0.727158	0.708061	0.724191	0.687812	0.706525	0.689069	0.717976	0.695947	0.720176	0.704954
recall	0.901331	0.798112	0.887653	0.688939	0.799762	0.702333	0.849432	0.749163	0.859876	0.796868
precision	0.711446	0.728314	0.712887	0.755957	0.726642	0.751433	0.720095	0.73532	0.718935	0.727667
auc	0.690101	0.689792	0.689748	0.68758	0.68725	0.686288	0.690425	0.685177	0.690539	0.68519
f1	0.79521	0.761617	0.790728	0.720894	0.761451	0.726054	0.779434	0.742177	0.783115	0.760697
KNN
accuracy	0.689243	0.689942	0.685752	0.692211	0.682889	0.692665	0.685473	0.689802	0.689069	0.691094
recall	0.755996	0.757313	0.751896	0.768868	0.755562	0.762706	0.754529	0.756822	0.754387	0.757034
precision	0.726619	0.727071	0.724961	0.722811	0.717596	0.727298	0.721383	0.727185	0.727642	0.729218
auc	0.674972	0.675476	0.671393	0.676472	0.667939	0.677842	0.671162	0.675391	0.674943	0.676731
f1	0.741017	0.741884	0.738183	0.745129	0.73609	0.744581	0.737584	0.741708	0.740773	0.742865
decision tree
accuracy	0.76057	0.765527	0.765527	0.763782	0.760919	0.759627	0.760011	0.76455	0.761233	0.765318
recall	0.797477	0.800475	0.805717	0.797828	0.792657	0.793116	0.788361	0.79477	0.789713	0.798756
precision	0.795016	0.800665	0.795349	0.800107	0.797322	0.796103	0.800434	0.803248	0.799311	0.802272
auc	0.752835	0.75807	0.75743	0.756475	0.754438	0.752646	0.753962	0.758027	0.755449	0.758028
f1	0.796245	0.80057	0.800499	0.798966	0.794982	0.794606	0.794352	0.798987	0.794483	0.80051
linear
accuracy	0.706909	0.704395	0.705757	0.70244	0.702336	0.699647	0.703907	0.701882	0.700799	0.705443
recall	0.791341	0.790961	0.79487	0.79157	0.792293	0.792713	0.790032	0.792342	0.787153	0.79211
precision	0.733271	0.729169	0.729928	0.727767	0.727367	0.723305	0.729706	0.724792	0.722336	0.731259
auc	0.6883	0.685933	0.686356	0.682934	0.682639	0.679684	0.685228	0.683024	0.684231	0.686341
f1	0.7612	0.758809	0.761016	0.758329	0.758443	0.75642	0.758672	0.757063	0.753353	0.760469
The dataset contains only 6 features after feature selection. Seven models were evaluated based on this dataset. This experiment randomly split the dataset we mentioned in the manuscript which contains 95476 samples into a training set and a test set with a ratio of seven to three. We repeat the experiment ten times to take the average performance, the result of each time can be seen in the table.

## Sheet: Table 4
Table 4 The performance of the seven ML models with reduced features.
xgboost
accuracy	0.632022	0.63471	0.631847	0.633418	0.630381	0.628251	0.63265	0.627623	0.635478	0.633348
recall	0.851482	0.848402	0.86079	0.85665	0.851554	0.84588	0.853355	0.859983	0.85356	0.848721
precision	0.638822	0.642344	0.637371	0.640565	0.63858	0.639394	0.641916	0.632934	0.642178	0.644045
auc	0.587608	0.590685	0.584727	0.586106	0.584229	0.581141	0.584234	0.581394	0.590172	0.585407
f1	0.729979	0.731132	0.732422	0.733015	0.729848	0.728284	0.732686	0.729193	0.732933	0.732351
randomforest
accuracy	0.736236	0.735537	0.731732	0.735328	0.733408	0.736515	0.736829	0.737772	0.734385	0.73456
recall	0.792474	0.796272	0.794211	0.793607	0.792494	0.79253	0.79486	0.790728	0.795725	0.791775
precision	0.764265	0.764026	0.758536	0.763599	0.762649	0.767069	0.764077	0.770987	0.761886	0.767107
auc	0.724945	0.722541	0.718942	0.723315	0.720958	0.724557	0.725097	0.726083	0.721573	0.72171
f1	0.778114	0.779816	0.775964	0.778314	0.777285	0.779592	0.779164	0.780733	0.778438	0.779246
svm
accuracy	0.58503	0.582655	0.589463	0.586635	0.58873	0.584995	0.590406	0.587543	0.587404	0.588591
recall	1	1	1	1	1	1	1	1	1	1
precision	0.58503	0.582655	0.589463	0.586635	0.58873	0.584995	0.590406	0.587543	0.587404	0.588591
auc	0.5	0.5	0.5	0.5	0.5	0.5	0.5	0.5	0.5	0.5
f1	0.738194	0.736301	0.741714	0.739471	0.741133	0.738166	0.742459	0.740192	0.740081	0.741022
DNN
accuracy	0.59086	0.583598	0.595503	0.595433	0.594561	0.596516	0.593897	0.593129	0.596341	0.590127
recall	0.868605	0.769578	0.933739	0.916057	0.875503	0.893475	0.914919	0.883363	0.90455	0.801684
precision	0.606935	0.617273	0.598897	0.602267	0.608488	0.607277	0.600782	0.605383	0.605401	0.616964
auc	0.530219	0.543608	0.526368	0.527645	0.533338	0.53168	0.527238	0.531498	0.529368	0.544397
f1	0.714568	0.685062	0.729741	0.726737	0.717974	0.723086	0.725298	0.718421	0.725342	0.697298
KNN
accuracy	0.643962	0.635618	0.637713	0.63862	0.637852	0.639563	0.641867	0.637992	0.635234	0.638725
recall	0.71289	0.708601	0.708454	0.710475	0.708183	0.713322	0.711404	0.710741	0.711242	0.70732
precision	0.694814	0.682071	0.687851	0.687657	0.68806	0.684009	0.690969	0.684391	0.679998	0.687738
auc	0.628178	0.620433	0.62198	0.62279	0.622226	0.624472	0.626555	0.62273	0.619651	0.623961
f1	0.703736	0.695083	0.698001	0.69888	0.697976	0.698358	0.701038	0.697317	0.695269	0.697392
decision tree
accuracy	0.712809	0.707538	0.711273	0.705059	0.711343	0.711657	0.709283	0.709004	0.710016	0.710191
recall	0.737712	0.733814	0.736331	0.730346	0.739857	0.73706	0.728025	0.732674	0.739937	0.738844
precision	0.767795	0.758831	0.762866	0.755945	0.761511	0.760712	0.770411	0.761934	0.761051	0.761482
auc	0.707219	0.702108	0.706055	0.699987	0.705347	0.706619	0.70491	0.70406	0.703543	0.704042
f1	0.752453	0.746113	0.749364	0.742925	0.750528	0.748699	0.748619	0.747018	0.750346	0.749992
linear
accuracy	0.588416	0.585518	0.588172	0.586112	0.589568	0.589254	0.586182	0.58894	0.586356	0.585693
recall	0.971961	0.978749	0.975624	0.97608	0.967732	0.97099	0.969138	0.96686	0.974739	0.970432
precision	0.590595	0.586715	0.590373	0.588237	0.592691	0.592085	0.590304	0.592537	0.588843	0.588752
auc	0.508226	0.507007	0.506293	0.505929	0.508136	0.507171	0.504113	0.507209	0.50567	0.506155
f1	0.734739	0.733644	0.735611	0.73408	0.735142	0.735612	0.733706	0.734772	0.734171	0.732876
The dataset contains only 6 features after feature reduction. Seven models were evaluated based on this dataset. This experiment randomly split the dataset we mentioned in the manuscript which contains 95476 samples into a training set and a test set with a ratio of seven to three. We repeat the experiment ten times to take the average performance, the result of each time can be seen in the table.
