# Supplementary material for: Predicting willingness to donate blood based on machine learning: two blood donor recruitments during COVID-19 outbreaks
Source: Sci Rep. 2022 Nov 10;12:19165. doi: 10.1038/s41598-022-21215-2 (PMC9647248; doi:10.1038/s41598-022-21215-2)
Supplement: Supplementary file 5 — Supplementary Information 4. [file 41598_2022_21215_MOESM5_ESM.xlsx]

## Sheet: Sheet1
Table 5 The performance of XGBoost with different subsample values.
xgboost, subsample = 0.1	Fold1	Fold2	Fold3	Fold4	Fold5	Fold6	Fold7	Fold8	Fold9	Fold10	Average
accuracy	0.762106	0.766156	0.76654	0.764305	0.767343	0.765911	0.766749	0.771777	0.767727	0.765388	0.7664
recall	0.799584	0.806629	0.807105	0.806142	0.810238	0.804065	0.806002	0.812083	0.806849	0.80564	0.806434
precision	0.796557	0.795492	0.796892	0.796182	0.794036	0.800612	0.796903	0.801152	0.797837	0.796147	0.797181
auc	0.754109	0.758038	0.758149	0.755258	0.758959	0.757438	0.758825	0.763407	0.759806	0.757074	0.758106
f1	0.798068	0.801022	0.801966	0.801131	0.802055	0.802335	0.801427	0.80658	0.802318	0.800865	0.801777
xgboost, subsample = 0.3	Fold1	Fold2	Fold3	Fold4	Fold5	Fold6	Fold7	Fold8	Fold9	Fold10	Average
accuracy	0.795971	0.795831	0.796076	0.797647	0.797228	0.796076	0.801592	0.793073	0.7944	0.794959	0.796285
recall	0.834542	0.830704	0.834198	0.837114	0.837682	0.833855	0.840088	0.833065	0.831558	0.834376	0.834718
precision	0.820973	0.822867	0.820347	0.820559	0.818246	0.823598	0.824918	0.816628	0.821974	0.819202	0.820931
auc	0.78782	0.788537	0.788249	0.789572	0.789289	0.787611	0.793524	0.784936	0.786256	0.786746	0.788254
f1	0.827702	0.826767	0.827215	0.828754	0.82785	0.828695	0.832434	0.824764	0.826738	0.826719	0.827764
xgboost, subsample = 0.5	Fold1	Fold2	Fold3	Fold4	Fold5	Fold6	Fold7	Fold8	Fold9	Fold10	Average
accuracy	0.808435	0.803547	0.811053	0.807003	0.805363	0.807073	0.808854	0.805921	0.81025	0.809692	0.807719
recall	0.846536	0.845072	0.850479	0.843678	0.845403	0.842628	0.844163	0.845901	0.847626	0.845275	0.845676
precision	0.828833	0.821811	0.832734	0.830653	0.828505	0.832583	0.834859	0.825899	0.83151	0.8315	0.829889
auc	0.800793	0.795526	0.802421	0.799189	0.796508	0.799233	0.80088	0.797867	0.80255	0.802534	0.79975
f1	0.837591	0.833279	0.841513	0.837115	0.836869	0.837576	0.839485	0.83578	0.839491	0.838331	0.837703
xgboost, subsample = 0.7	Fold1	Fold2	Fold3	Fold4	Fold5	Fold6	Fold7	Fold8	Fold9	Fold10	Average
accuracy	0.813986	0.813742	0.810355	0.816465	0.813113	0.813358	0.816639	0.813637	0.805921	0.814929	0.813214
recall	0.856929	0.854965	0.84838	0.853002	0.851409	0.851712	0.852091	0.851269	0.841109	0.85218	0.851305
precision	0.829173	0.832977	0.831543	0.838762	0.834949	0.832603	0.837089	0.8348	0.82927	0.835725	0.833689
auc	0.805563	0.804869	0.802428	0.808423	0.804736	0.805599	0.809436	0.80565	0.798768	0.807091	0.805256
f1	0.842823	0.843828	0.839877	0.845822	0.843099	0.842049	0.844523	0.842954	0.835147	0.843872	0.842399
xgboost, subsample = 0.8	Fold1	Fold2	Fold3	Fold4	Fold5	Fold6	Fold7	Fold8	Fold9	Fold10	Average
accuracy	0.816744	0.814998	0.816325	0.815068	0.814091	0.815313	0.815487	0.817826	0.816954	0.815976	0.815878
recall	0.853593	0.853493	0.854902	0.8488	0.855577	0.848192	0.854368	0.85693	0.856605	0.853512	0.853597
precision	0.837513	0.835281	0.835227	0.838488	0.83341	0.841046	0.835463	0.836096	0.834517	0.834359	0.83614
auc	0.808946	0.806816	0.808377	0.807898	0.805063	0.807925	0.807203	0.809742	0.808909	0.808561	0.807944
f1	0.845477	0.844289	0.84495	0.843613	0.844348	0.844604	0.84481	0.846385	0.845417	0.843827	0.844772
xgboost, subsample = 0.9	Fold1	Fold2	Fold3	Fold4	Fold5	Fold6	Fold7	Fold8	Fold9	Fold10	Average
accuracy	0.819607	0.819851	0.814265	0.816395	0.815871	0.819362	0.820165	0.818141	0.813497	0.816744	0.81739
recall	0.859654	0.85544	0.853814	0.855897	0.854994	0.858583	0.8551	0.855702	0.847961	0.858544	0.855569
precision	0.837713	0.838765	0.833256	0.834217	0.834275	0.837016	0.840724	0.838537	0.837846	0.832802	0.836515
auc	0.811074	0.812767	0.806069	0.808377	0.807879	0.81129	0.812911	0.810072	0.80594	0.80831	0.809469
f1	0.848542	0.84702	0.84341	0.844918	0.844507	0.847662	0.847851	0.847033	0.842873	0.845477	0.845929
xgboost, subsample = 1.0	Fold1	Fold2	Fold3	Fold4	Fold5	Fold6	Fold7	Fold8	Fold9	Fold10	Average
accuracy	0.817826	0.819502	0.820375	0.820026	0.815976	0.82055	0.822889	0.820096	0.818839	0.823412	0.819949
recall	0.855798	0.857532	0.860706	0.856497	0.852857	0.856538	0.859532	0.858857	0.858003	0.860238	0.857656
precision	0.836946	0.839522	0.837523	0.839956	0.837094	0.840213	0.842791	0.838874	0.836908	0.841457	0.839128
auc	0.809949	0.811254	0.811939	0.812363	0.808129	0.813098	0.814976	0.811849	0.810714	0.815867	0.812014
f1	0.846267	0.848432	0.848956	0.848146	0.844902	0.848297	0.851079	0.848748	0.847324	0.850744	0.848289
XGBoost with different subsample values was evaluated here. This experiment randomly split the dataset we mentioned in the manuscript which contains 95476 samples into a training set and a test set with a ratio of seven to three. We repeat the experiment ten times to take the average performance, the result of each time can be seen in the table.
